# Supplementary material for: Implementing the CRISPR/Cas9 Technology in Eucalyptus Hairy Roots Using Wood-Related Genes
Source: Int J Mol Sci. 2020 May 12;21(10):3408. doi: 10.3390/ijms21103408 (PMC7279396; doi:10.3390/ijms21103408)
Supplement: Supplementary file 1 [file ijms-21-03408-s001.zip]

Archive with 2 entries (2 files):
- 14 avril Supplementary Figures CRISPR CCR_final.pptx
- 2020.05.06_CRISPR_supplementary tables_final_ying.xlsx
