# Supplementary material for: Implementing the CRISPR/Cas9 Technology in Eucalyptus Hairy Roots Using Wood-Related Genes
Source: Int J Mol Sci. 2020 May 12;21(10):3408. doi: 10.3390/ijms21103408 (PMC7279396; doi:10.3390/ijms21103408)
Supplement: Supplementary file 1 [file ijms-21-03408-s001.zip › 2020.05.06_CRISPR_supplementary tables_final_ying.xlsx]

## Sheet: S1_CCR1
Table S1. Details of mutations detected in 3 batches of EgrCCR1 transgenic roots and control
1st batch KOEgrCCR1	Sequenced Clones	Edited Clones	Subclones (x/y)	Genotyping	Edition Types	Edited Position	Amino Acid (aa) Alternation (181-336aa (end))	aa Alternation	aa Modification Position/in Highly Conserved Region (x/95 aa)	Premature Stop Position/in Highly Conserved Region (x/95 aa)	Premature Stop Codon Position/Total aa
CCR1_0	10	1	1/10	AACCCCGTGCTCGTGCTTGGACCGCTCCTTCAGTCGACGATCAATGCGAGCATCATCCACATCCTCAAGTACTTGACTGGCTCGGCCAAGAC----GCCAACTCGGTCCAGGCATACGTGCACGTCAAG	4bp del	gRNA2	DLVVINPVLVLGPLLQSTINASIIHILKYLTGSAKTPTRSRHTCTSRTSRLPTSLSWRPHPPQAAICAPRASSTVAMWWKSLPSSSLSITYRPSALMR*	shift	37/95aa	no	279/336aa
CCR1_1	15	1	1/15	AACCCCGTGCTCGTGCTTGGACCGCTCCTTCAGTCGACGATCAATGCGAGCATCATCCACATCCTCAAGTACTTGACTGGCTCGGCCAAA---—--GCCAACTCGGTCCAGGCATACGTGCACGTCAAG	1bp sub, 6bp del	gRNA2	DLVVINPVLVLGPLLQSTINASIIHILKYLTGSAK--ANSVQAYVHVKDVALAHVLVLETPSASGRYLCAESVLHRGDVVEILAKFFPEYNVPTKCSDEVNPRVKPYKFSNQKLKDLGLQFTPVKQCLYETVKSLQEKGHLPVPPPPEDSVRIQG*	2aa del	36/95aa	no	no
CCR1_2	14	2	1/14	AACGTTGGGTGGGCCGTGCTTGGACCGCTCCTTCAGTCGACGATCAATGCGAGCATCATCCACATCCTCAAGTACTTGACTGGCTCGGCCAAGACCTACGCCAACTCGGTCCAGGCATACGTGCACGTCAAG	5bp sub,3bp ins	gRNA1	DLVVINVGWAVLGPLLQSTINASIIHILKYLTGSAKTYANSVQAYVHVKDVALAHVLVLETPSASGRYLCAESVLHRGDVVEILAKFFPEYNVPTKCSDEVNPRVKPYKFSNQKLKDLGLQFTPVKQCLYETVKSLQEKGHLPVPPPPEDSVRIQG*	3aa sub,1aa ins	7/95aa	no	no
			1/14	AACCCCGTGCTCGTGCTTGGACCGCTCCTTCAGTCGACGATCAATGCGAGCATCATCCACATCCTCAAGTACTTGACTGGCTCGGCCAAGACCTACGCCAATTCGGTCCAGGCATACGTGCACGTCAAG	1bp sub	gRNA2	DLVVINPVLVLGPLLQSTINASIIHILKYLTGSAKTYANSVQAYVHVKDVALAHVLVLETPSASGRYLCAESVLHRGDVVEILAKFFPEYNVPTKCSDEVNPRVKPYKFSNQKLKDLGLQFTPVKQCLYETVKSLQEKGHLPVPPPPEDSVRIQG*	WT	no	no	no
CCR1_3	12	3	3/12	AACCCTGTGCTCGTGCTTGGACCGCTCCTTCAGTCGACGATCAATGCGAGCATCATCCACATCCTCAAGTACTTGACTGGCTCGGCCAAG—----------—TCGGTCCAGGCATACGTGCACGTCAAG	12bp del	gRNA2	DLVVINPVLVLGPLLQSTINASIIHILKYLTGSAK----SVQAYVHVKDVALAHVLVLETPSASGRYLCAESVLHRGDVVEILAKFFPEYNVPTKCSDEVNPRVKPYKFSNQKLKDLGLQFTPVKQCLYETVKSLQEKGHLPVPPPPEDSVRIQG*	4aa del	36/95aa	no	no
CCR1_4	10	3	1/10	AACCCCTTTGCTCGTGCTTGGACCGCTCCTTCAGTCGACGATCAATGCGAGCATCATCCACATCCTCAAGTACTTGACTGGCTCGGCCAAGACCTACGCCAACTCGGTCCAGGCATACGTGCACGTCAAG	1bp sub,1bp ins	gRNA1	DLVVINPFARAWTAPSVDDQCEHHPHPQVLDWLGQDLRQLGPGIRARQGRRACPRPCLGDPIRLRPLFVRRERPPPWRCGGNPCQVLP*	shift	8/95aa	89/95aa	269/336aa
			1/10	AACCCTGTGCTCGTGCTTGGACCGCTCCTTCAGTCGACGATCAATGCGAGCATCATCCACATCCTCAAGTACTTGACTGGCTCGGCCAAGAC-TACGCCAACTCGGTCCAGGCATACGTGCACGTCAAG	1bp del	gRNA2	DLVVINPVLVLGPLLQSTINASIIHILKYLTGSAKTPTRSRHTCTSRTSRLPTSLSWRPHPPQAAICAPRASSTVAMWWKSLPSSSLSITYRPSALMR*	shift	37/95aa	no	279/336aa
			1/10	AACCCTGTGCTCGTGCTTGGACCGCTCCTTCAGTCGACGATCAATGCGAGCATCATCCACATCCTCAAGTACTTGACTGGCTCGGCCAAGACCTGCGCCAACTCGGTCCAGGCATACGTGCACGTCAAG	1bp sub	gRNA2	DLVVINPVLVLGPLLQSTINASIIHILKYLTGSAKTCANSVQAYVHVKDVALAHVLVLETPSASGRYLCAESVLHRGDVVEILAKFFPEYNVPTKCSDEVNPRVKPYKFSNQKLKDLGLQFTPVKQCLYETVKSLQEKGHLPVPPPPEDSVRIQG*	1aa sub	37/95aa	no	no
CCR1_5	20	3	2/20	AACCCTGTGC—---------------------------------------------------------------------------------CTACGCCAACTCGGTCCAGGCATACGTGCACGTCAAG	82bp del	gRNA1&2	DLVVINPVPTPTRSRHTCTSRTSRLPTSLSWRPHPPQAAICAPRASSTVAMWWKSLPSSSLSITYRPSALMR*	shift	9/95aa	73/95aa	253/336aa
			1/20	AACCCTGTGCT—---------------------------------------------------------------------------------TACGCCAACTCGGTCCAGGCATACGTGCACGTCAAG	82bp del	gRNA1&2	DLVVINPVLTPTRSRHTCTSRTSRLPTSLSWRPHPPQAAICAPRASSTVAMWWKSLPSSSLSITYRPSALMR*	shift	10/95aa	73/95aa	253/336aa
CCR1_6	11	2	1/11	AACCCCTTTGCTCGTGCTTGGACCGCTCCTTCAGTCGACGATCAATGCGAGCATCATCCACATCCTCAAGTACTTGACTGGCTCGGCCAAGACCTACGCCAACTCGGTCCAGGCATACGTGCACGTCAAG	1bp sub,1bp ins	gRNA1	DLVVINPFARAWTAPSVDDQCEHHPHPQVLDWLGQDLRQLGPGIRARQGRRACPRPCLGDPIRLRPLFVRRERPPPWRCGGNPCQVLP*	shift	8/95aa	89/95aa	269/336aa
			1/11	AAAAATTTTGAGCGTGCTTGGACCGCTCCTTCAGTCGACGATCAATGCGAGCATCATCCACATCCTCAAGTACTTGACTGGCTCGGCCAAGACCTACGCCAACTCGGTCCAGGCATACGTGCACGTCAAG	7bp sub	gRNA1	DLVVIKILSVLGPLLQSTINASIIHILKYLTGSAKTYANSVQAYVHVKDVALAHVLVLETPSASGRYLCAESVLHRGDVVEILAKFFPEYNVPTKCSDEVNPRVKPYKFSNQKLKDLGLQFTPVKQCLYETVKSLQEKGHLPVPPPPEDSVRIQG*	4aa sub	6/95aa	no	no
CCR1_7	22	10	6/22	AACCCCGTGCTCGTGCTTGGACCGCTCCTTCAGTCGACGATCAATGCGAGCATCATCCACATCCTCAAGTACTTGACTGGCTCGGCCA-—-----CGCCAACTCGGTCCAGGCATACGTGCACGTCAAG	7bp del	gRNA2	DLVVINPVLVLGPLLQSTINASIIHILKYLTGSATPTRSRHTCTSRTSRLPTSLSWRPHPPQAAICAPRASSTVAMWWKSLPSSSLSITYRPSALMR*	shift	35/95aa	no	278/336aa
			1/22	AACCCCGTGCTCGTGCTTGGACCGCTCCTTCAGTCGACGATCAATGCGAGCATCATCCACATCCTCAAGTACTTGACTGGCTCGGCCAAGA--TACGCCAACTCGGTCCAGGCATACGTGCACGTCAAG	2bp del	gRNA2	DLVVINPVLVLGPLLQSTINASIIHILKYLTGSAKIRQLGPGIRARQGRRACPRPCLGDPIRLRPLFVRRERPPPWRCGGNPCQVLP*	shift	36/95aa	88/95aa	268/336aa
			1/22	AACCCCGTGCTCGTGCTTGGACCGCTCCTTCAGTCGACGATCAATGCGAGCATCATCCACATCCTCAAGTACTTGACTGGCTCGGCCAAGAC----GCCAACTCGGTCCAGGCATACGTGCACGTCAAG	4bp del	gRNA2	DLVVINPVLVLGPLLQSTINASIIHILKYLTGSAKTPTRSRHTCTSRTSRLPTSLSWRPHPPQAAICAPRASSTVAMWWKSLPSSSLSITYRPSALMR*	shift	37/95aa	no	279/336aa
			1/22	AACCCCGTGCTCGTGCTTGGACCGCTCCTTCAGTCGACGATCAATGCGAGCATCATCCACATCCTCAAGTACTTGACTGGCTCGGCCAAG-CCTACGCCAACTCGGTCCAGGCATACGTGCACGTCAAG	1bp del	gRNA2	DLVVINPVLVLGPLLQSTINASIIHILKYLTGSAKPTPTRSRHTCTSRTSRLPTSLSWRPHPPQAAICAPRASSTVAMWWKSLPSSSLSITYRPSALMR*	shift	36/95aa	no	280/336aa
			1/22	AACCCCGTGCTCGTGCTTGGACCGCTCCTTCAGTCGACGATCAATGCGAGCATCATCCACATCCTCAAGTACTTGACTGGCTCGGCCAAGA-----GCCAACTCGGTCCAGGCATACGTGCACGTCAAG	5bp del	gRNA2	DLVVINPVLVLGPLLQSTINASIIHILKYLTGSAKSQLGPGIRARQGRRACPRPCLGDPIRLRPLFVRRERPPPWRCGGNPCQVLP*	shift	36/95aa	87/95aa	267/336aa
CCR1_8	16	1	1/16	AACCCCGTGCTCGTGCTTGGACCGCTCCTTCAGTCGACGATCAATGCGAGCATCATCCACATCCTCAAGTACTTGACTGGCTCGGCCAAGAC----GCCAACTCGGTCCAGGCATACGTGCACGTCAAG	4bp del	gRNA2	DLVVINPVLVLGPLLQSTINASIIHILKYLTGSAKTPTRSRHTCTSRTSRLPTSLSWRPHPPQAAICAPRASSTVAMWWKSLPSSSLSITYRPSALMR*	shift	37/95aa	no	279/336aa
CCR1_9	12	7	4/12	AACCCTGTGC—---------------------------------------------------------------------------------CTACGCCAACTCGGTCCAGGCATACGTGCACGTCAAG	82bp del	gRNA1&2	DLVVINPVPTPTRSRHTCTSRTSRLPTSLSWRPHPPQAAICAPRASSTVAMWWKSLPSSSLSITYRPSALMR*	shift	9/95aa	73/95aa	253/336aa
			1/12	AACCCCGTGCTCGTGCTTGGACCGCTCCTTCAGTCGACGATCAATGCGAGCATCATCCACATCCTCAAGTACTTGACTGGCTCGGCCAAGAC-TACGCCAACTCGGTCCAGGCATACGTGCACGTCAAG	1bp del	gRNA2	DLVVINPVLVLGPLLQSTINASIIHILKYLTGSAKTPTRSRHTCTSRTSRLPTSLSWRPHPPQAAICAPRASSTVAMWWKSLPSSSLSITYRPSALMR*	shift	37/95aa	no	279/336aa
			1/12	AACCCTGTG----TGCTTGGACCGCTCCTTCAGTCGACGATCAATGCGAGCATCATCCACATCCTCAAGTACTTGACTGGCTCGGCCAAGACCTACGCCAACTCGGTCCAGGCATACGTGCACGTCAAG	4bp del	gRNA1	DLVVINPVCLDRSFSRRSMRASSTSSST*	shift	9/95aa	29/95aa	209/336aa
			1/12	AACCCTGTGCTCGTGCTTGGACCGCTCCTTCAGTCGACGATCAATGCGAGCATCATCCACATCC—--------------------------CCTACGCCAACTCGGTCCAGGCATACGTGCACGTCAAG	27bp del	gRNA2	DLVVINPVLVLGPLLQSTINASIIHIP---------YANSVQAYVHVKDVALAHVLVLETPSASGRYLCAESVLHRGDVVEILAKFFPEYNVPTKCSDEVNPRVKPYKFSNQKLKDLGLQFTPVKQCLYETVKSLQEKGHLPVPPPPEDSVRIQG*	1aa sub,9aa del	27/95aa	no	no
CCR1_10	15	1	1/15	AACCCTGTG----TGCTTGGACCGCTCCTTCAGTCGACGATCAATGCGAGCATCATCCACATCCTCAAGTACTTGACTGGCTCGGCCAAGACCTACGCCAACTCGGTCCAGGCATACGTGCACGTCAAG	4bp del	gRNA1	DLVVINPVCLDRSFSRRSMRASSTSSST*	shift	9/95aa	29/95aa	209/336aa
CCR1_11	15	4	1/15	AACCCCGTGCTCGTGCTTGGACCGCTCCTTCAGTCGACGATCAATGCGAGCATCATCCACATCCTCAAGTACTTGACTGGCTCGGCCAAGAACCTACGCCAACTCGGTCCAGGCATACGTGCACGTCAAG	1bp ins	gRNA2	DLVVINPVLVLGPLLQSTINASIIHILKYLTGSAKNLRQLGPGIRARQGRRACPRPCLGDPIRLRPLFVRRERPPPWRCGGNPCQVLP*	shift	36/95aa	89/95aa	269/336aa
			1/15	AACCCCGTGCTCGTGCTTGGACCGCTCCTTCAGTCGACGATCAATGCGAGCATCATCCACATCCTCAAGTACTTGACTGGCTCGGCCAAGGCCTACGCCAACTCGGTCCAGGCATACGTGCACGTCAAG	1bp sub	gRNA2	DLVVINPVLVLGPLLQSTINASIIHILKYLTGSAKAYANSVQAYVHVKDVALAHVLVLETPSASGRYLCAESVLHRGDVVEILAKFFPEYNVPTKCSDEVNPRVKPYKFSNQKLKDLGLQFTPVKQCLYETVKSLQEKGHLPVPPPPEDSVRIQG*	1aa sub	36/95aa	no	no
			2/15	AACCCCGTGCTCGTGCTTGGACCGCTCCTTCAGTCGACGATCAATGCGAGCATCATCCACATCCTCAAGTACTTGACTGGCTCGGCCAAGAC—---GCCAACTCGGTCCAGGCATACGTGCACGTCAAG	4bp del	gRNA2	DLVVINPVLVLGPLLQSTINASIIHILKYLTGSAKTPTRSRHTCTSRTSRLPTSLSWRPHPPQAAICAPRASSTVAMWWKSLPSSSLSITYRPSALMR*	shift	37/95aa	no	279/336aa
CCR1_12	13	4	1/13	AACCCTGTGCTCGTGCTTGGACCGCTCCTTCAGTCGACGATCAATGCGAGCATCATCCACATCC—--------------------------CCTACGCCAACTCGGTCCAGGCATACGTGCACGTCAAG	27bp del	gRNA2	DLVVINPVLVLGPLLQSTINASIIHIP---------YANSVQAYVHVKDVALAHVLVLETPSASGRYLCAESVLHRGDVVEILAKFFPEYNVPTKCSDEVNPRVKPYKFSNQKLKDLGLQFTPVKQCLYETVKSLQEKGHLPVPPPPEDSVRIQG*	1aa sub,9aa del	27/95aa	no	no
			1/13	AACCCTGTGCTCGTGCTTGGACCGCTCCTTCAGTCGACGATCAATGCGAGCATCATCCACATCCTCAAGTACTTGACTGGCTCGGCCAAGAC—---GCCAACTCGGTCCAGGCATACGTGCACGTCAAG	4bp del	gRNA2	DLVVINPVLVLGPLLQSTINASIIHILKYLTGSAKTPTRSRHTCTSRTSRLPTSLSWRPHPPQAAICAPRASSTVAMWWKSLPSSSLSITYRPSALMR*	shift	37/95aa	no	279/336aa
			1/13	AACCCCGTGCTCGTGCTTGGACCGCTCCTTCAGTCGACGATCAATGCGAGCATCATCCACATCCTCAAGTACTTGACTGGCTCGGCCAAGAC-TACGCCAACTCGGTCCAGGCATACGTGCACGTCAAG	1bp del	gRNA2	DLVVINPVLVLGPLLQSTINASIIHILKYLTGSAKTPTRSRHTCTSRTSRLPTSLSWRPHPPQAAICAPRASSTVAMWWKSLPSSSLSITYRPSALMR*	shift	37/95aa	no	279/336aa
			1/13	AACCCTGTGCT------TGGACCGCTCCTTCAGTCGACGATCAATGCGAGCATCATCCACATCCTCAAGTACTTGACTGGCTCGGCCAAGACCTACGCCAACTCGGTCCAGGCATACGTGCACGTCAAG	6bp del	gRNA1	DLVVINPVL--GPLLQSTINASIIHILKYLTGSAKTYANSVQAYVHVKDVALAHVLVLETPSASGRYLCAESVLHRGDVVEILAKFFPEYNVPTKCSDEVNPRVKPYKFSNQKLKDLGLQFTPVKQCLYETVKSLQEKGHLPVPPPPEDSVRIQG*	2aa del	10/95aa	no	no
CCR1_13	12	1	1/12	AACCCTGTGC—---------------------------------------------------------------------------------CTACGCCAACTCGGTCCAGGCATACGTGCACGTCAAG	82bp del	gRNA1&2	DLVVINPVPTPTRSRHTCTSRTSRLPTSLSWRPHPPQAAICAPRASSTVAMWWKSLPSSSLSITYRPSALMR*	shift	9/95aa	73/95aa	253/336aa
CCR1_15	16	7	7/16	AACCCTGTGC—---------------------------------------------------------------------------------CTACGCCAACTCGGTCCAGGCATACGTGCACGTCAAG	82bp del	gRNA1&2	DLVVINPVPTPTRSRHTCTSRTSRLPTSLSWRPHPPQAAICAPRASSTVAMWWKSLPSSSLSITYRPSALMR*	shift	9/95aa	73/95aa	253/336aa
2nd batch KOEgrCCR1	Sequenced Clones	Edited Clones	Subclones (x/y)	Genotyping	Edition Types	Edited Position	Amino Acid (aa) Alternation (181-336aa (end))	aa Alternation	aa Modification Position/in Highly Conserved Region (x/95 aa)	Premature Stop Position/in Highly Conserved Region (x/95 aa)	Premature Stop Codon Position/Total aa
CCR1_21	6	4	1/6	AACCCCCCGTTCGTGCTTGGACCGCTCCTTCAGTCGACGATCAATGCGAGCATCATCCACATCCTCAAGTACTTGACTGGCTCGGCCAA--CCTACGCCAACTCGGTCCAGGCATACGTGCACGTCAAG	3bp sub,2bp del	gRNA1&2	DLVVINPPFVLGPLLQSTINASIIHILKYLTGSANLRQLGPGIRARQGRRACPRPCLGDPIRLRPLFVRRERPPPWRCGGNPCQVLP*	2aa sub,shift	8/95aa	88/95aa	268/336aa
			1/6	AACCCCGCGCTCGTGCTTGGACCGCTCCTTCAGTCGACGATCAATGCGAGCATCATCCACATCCTCAAGTACTTGACTGGCTCGGCCAAGACCTACGCCAACTCGGTCCAGGCATACGTGCACGTCAAG	1bp sub	gRNA1	DLVVINPALVLGPLLQSTINASIIHILKYLTGSAKTYANSVQAYVHVKDVALAHVLVLETPSASGRYLCAESVLHRGDVVEILAKFFPEYNVPTKCSDEVNPRVKPYKFSNQKLKDLGLQFTPVKQCLYETVKSLQEKGHLPVPPPPEDSVRIQG*	1aa sub	8/95aa	no	no
			1/6	AACCCCGTGCACGTGCTTGGACCGCTCCTTCAGTCGACGATCAATGCGAGCATCATCCACATCCTCAAGTACTTGACTGGCTCGGCCAAGACCTACGCCAACTCGGTCCAGGCATACGTGCACGTCAAG	1bp sub	gRNA1	DLVVINPVHVLGPLLQSTINASIIHILKYLTGSAKTYANSVQAYVHVKDVALAHVLVLETPSASGRYLCAESVLHRGDVVEILAKFFPEYNVPTKCSDEVNPRVKPYKFSNQKLKDLGLQFTPVKQCLYETVKSLQEKGHLPVPPPPEDSVRIQG*	1aa sub	9/95aa	no	no
			1/6	AAAAGGG-----GTG--GGGGACGCTCCTTC----GTCGAGACATGCCACTATCATCCACATCCTCAAGTACTTGACTGGCTCGGCCAAGACCTACGCCAACTCGGTCCAGGCATACGTGCACGTCAAG	14bp sub,11bp del	gRNA1	DLVVRKRGGGRSFVETCHYHPHPQVLDWLGQDLRQLGPGIRARQGRRACPRPCLGDPIRLRPLFVRRERPPPWRCGGNPCQVLP*	shift	5/95aa	85/95aa	265/336aa
CCR1_22	7	7	1/7	AACCATGGGAGTGGGCTTGGACCGCTCCTTCAGTCGACGATCAATGCGAGCATCATCCACATCCTCAAGTACTTGACTGGCTCAGCCAAGAC-TACGCCAACTCGGTCCAGGCATACGTGCACGTCAAG	6bp sub,1bp del	gRNA1&2	DLVVINHGSGLGPLLQSTINASIIHILKYLTGSAKTTPTRSRHTCTSRTSRLPTSLSWRPHPPQAAICAPRASSTVAMWWKSLPSSSLSITYRPSALMR*	4aa sub,shift	7/95aa	no	280/336aa
			1/7	AACCCCGCGCTCATGCTTGGACCGCTCCTTCAGTCGACGATCAATGCGAGCATCATCCACATCCTCAAGTACTTGACTGGCTCGGCCAAGACCTACGCCAACTCGGTCCAGGCATACGTGCACGTCAAG	2bp sub	gRNA1	DLVVINPALMLGPLLQSTINASIIHILKYLTGSAKTYANSVQAYVHVKDVALAHVLVLETPSASGRYLCAESVLHRGDVVEILAKFFPEYNVPTKCSDEVNPRVKPYKFSNQKLKDLGLQFTPVKQCLYETVKSLQEKGHLPVPPPPEDSVRIQG*	2aa sub	8/95aa	no	no
			1/7	AACCCTCTGCTCGTGCTTGGACCGCTCCTTCAGTCGACGATCAATGCGAGCATCATCCACATCCTCAAGTACTTGACTGGCTCAGCCAAGAC-TACGCCAACTCGGTCCAGGCATACGTGCACGTCAAG	1bp sub, 1bp del	gRNA1&2	DLVVINPLLVLGPLLQSTINASIIHILKYLTGSAKTTPTRSRHTCTSRTSRLPTSLSWRPHPPQAAICAPRASSTVAMWWKSLPSSSLSITYRPSALMR*	1aa sub,shift	8/95aa	no	280/336aa
			1/7	AACCCCGTCCTCGTGCTTGGACCGCTCCTTCAGTCGACGATCAATGCGAGCATCATCCACATCCTCAAGTACTTGACTGGCTCGGCCAAGACCTACGCCAACTCGGTCCAGGCATACGTGCACGTCAAG	1bp sub	gRNA1	DLVVINPVLVLGPLLQSTINASIIHILKYLTGSAKTYANSVQAYVHVKDVALAHVLVLETPSASGRYLCAESVLHRGDVVEILAKFFPEYNVPTKCSDEVNPRVKPYKFSNQKLKDLGLQFTPVKQCLYETVKSLQEKGHLPVPPPPEDSVRIQG*	WT	no	no	no
			1/7	AACCCCGTGCTCGTGCTTGGACCGCTCCTTCAGTCGACGATCAATGCGAGCATCATCCACATCCTCAAGTACTTGACTGGCTCGGCCAAGAC-TACGCCAACTCGGTCCAGGCATACGTGCACGTCAAG	1bp del	gRNA2	DLVVINPVLVLGPLLQSTINASIIHILKYLTGSAKTPTRSRHTCTSRTSRLPTSLSWRPHPPQAAICAPRASSTVAMWWKSLPSSSLSITYRPSALMR*	shift	37/95aa	no	279/336aa
			1/7	AACAATGGGA-CGTGCTTGGACCGCTCCTTCAGTCGACGATCAATGCGAGCATCATCCACATCCTCAAGTACTTGACTGGCTCAGCCAAGACCTACGCCAACTCGGTCCAGGCATACGTGCACGTCAAG	4bp sub,1bp del	gRNA1	DLVVINNGTCLDRSFSRRSMRASSTSSST*	shift	7/95aa	30/95aa	210/336aa
			1/7	AACCCTGGGACTGTGCTTGGACCGCTCCTTCAGTCGACGATCAATGCGAGCATCATCCACATCCTCAAGTACTTGACTGGCTCGGCCAAGACCTACGCCAACTCGGTCCAGGCATACGTGCACGTCAAG	4bp sub	gRNA1	DLVVINPGTVLGPLLQSTINASIIHILKYLTGSAKTYANSVQAYVHVKDVALAHVLVLETPSASGRYLCAESVLHRGDVVEILAKFFPEYNVPTKCSDEVNPRVKPYKFSNQKLKDLGLQFTPVKQCLYETVKSLQEKGHLPVPPPPEDSVRIQG*	2aa sub	8/95aa	no	no
CCR1_23	8	6	1/8	AACCCCGCGCTCGTGCTTGGACCGCTCCTTCAGTCGACGATCAATGCGAGCATCATCCACATCCTCAAGTACTTGACTGGCTCGGCCAAGACCTACGCCAACTCGGTCCAGGCATACGTGCACGTCAAG	1bp sub	gRNA1	DLVVINPALVLGPLLQSTINASIIHILKYLTGSAKTYANSVQAYVHVKDVALAHVLVLETPSASGRYLCAESVLHRGDVVEILAKFFPEYNVPTKCSDEVNPRVKPYKFSNQKLKDLGLQFTPVKQCLYETVKSLQEKGHLPVPPPPEDSVRIQG*	1aa sub	8/95aa	no	no
			1/8	AAAATGGGGTC---GCTTGGACCGCTCCTTCAGTCGACGATCAATGCGAGCATCATCCACATCCTCAAGTACTTGACTGGCTCGGCCAAAACCTACGCCAACTCGGTCCAGGCATACGTGCACGTCAAG	7bp sub, 3bp del	gRNA1	DLVVIKMGS-LGPLLQSTINASIIHILKYLTGSAKTYANSVQAYVHVKDVALAHVLVLETPSASGRYLCAESVLHRGDVVEILAKFFPEYNVPTKCSDEVNPRVKPYKFSNQKLKDLGLQFTPVKQCLYETVKSLQEKGHLPVPPPPEDSVRIQG*	4aa sub,1aa del	6/95aa	no	no
			1/8	AACATGGGATTGG-GCTTGGACCGCTCCTTCAGTCGACGATCAATGCGAGCATCATCCACATCCTCAAGTACTTGACTGGCTCGGCCAAGACCTACGCCAACTCGGTCCAGGCATACGTGCACGTCAAG	7bp sub, 1bp del	gRNA1	DLVVINMGLGLDRSFSRRSMRASSTSSST*	shift	7/95aa	30/95aa	210/336aa
			1/8	AACCTGGGACT-GTGCTTGGACCGCTCCTTCAGTCGACGATCAATGCGAGCATCATCCACATCCTCAAGTACTTGACTGGCTCGGCCAAGACCTACGCCAACTCGGTCCAGGCATACGTGCACGTCAAG	4bp sub, 1bp del	gRNA1	DLVVINLGLCLDRSFSRRSMRASSTSSST*	shift	7/95aa	30/95aa	210/336aa
			1/8	AAATGGGTCTGTT--CTTGGACCGCTCCTTCAGTCGACGATCAATGCGAGCATCATCCACATCCTCAAGTACTTGACTGGCTCGGCCAAGACCTACGCCAACTCGGTCCAGGCATACGTGCACGTCAAG	9bp sub, 2bp del	gRNA1	DLVVIKWVCSWTAPSVDDQCEHHPHPQVLDWLGQDLRQLGPGIRARQGRRACPRPCLGDPIRLRPLFVRRERPPPWRCGGNPCQVLP*	shift	6/95aa	88/95aa	268/336aa
			1/8	AACCCTGGGTCTGTGCTTGGACCGCTCCTTCAGTCGACGATCAATGCGAGCATCATCCACATCCTCAAGTACTTGACTGGCTCGGCCAAGACCTACGCCAACTCGGTCCAGGCATACGTGCACGTCAAG	4bp sub	gRNA1	DLVVINPGSVLGPLLQSTINASIIHILKYLTGSAKTYANSVQAYVHVKDVALAHVLVLETPSASGRYLCAESVLHRGDVVEILAKFFPEYNVPTKCSDEVNPRVKPYKFSNQKLKDLGLQFTPVKQCLYETVKSLQEKGHLPVPPPPEDSVRIQG*	2aa sub	8/95aa	no	no
CCR1_24	5	4	1/5	AACCCGCGCACAGTGCTTGGACCGCTCCTTCAGTCGACGATCAATGCGAGCATCATCCACATCCTCAAGTACTTGACTGGCTCGGCCAAGACCTACGCCAACTCGGTCCAGGCATACGTGCACGTCAAG	7bp sub	gRNA1	DLVVINPRTVLGPLLQSTINASIIHILKYLTGSAKTYANSVQAYVHVKDVALAHVLVLETPSASGRYLCAESVLHRGDVVEILAKFFPEYNVPTKCSDEVNPRVKPYKFSNQKLKDLGLQFTPVKQCLYETVKSLQEKGHLPVPPPPEDSVRIQG*	2aa sub	8/95aa	no	no
			1/5	AACCGGG-GCT-GTGCTTGGACCGCTCCTTCAGTCGACGATCAATGCGAGCATCATCCACATCCTCAAGTACTTGACTGGCTCGGCCAAGACCTACGCCAACTCGGTCCAGGCATACGTGCACGTCAAG	2bp sub, 2bp del	gRNA1	DLVVINRGCAWTAPSVDDQCEHHPHPQVLDWLGQDLRQLGPGIRARQGRRACPRPCLGDPIRLRPLFVRRERPPPWRCGGNPCQVLP*	shift	7/95aa	88/95aa	268/336aa
			1/5	AACCCTC-GCTCGTGCTTGGACCGCTCCTTCAGTCGACGATCAATGCGAGCATCATCCACATCCTCAAGTACTTGACTGGCTCAGCCAAGACCTACGCCAACTCGGTCCAGGCATACGTGCACGTCAAG	1bp sub, 1bp del	gRNA1	DLVVINPRSCLDRSFSRRSMRASSTSSST*	shift	8/95aa	30/95aa	210/336aa
			1/5	AATTGGGAT---GTGCTTGGACCGCTCCTTCAGTCGACGATCAATGCGAGCATCATCCACATCCTCAAGTACTTGACTGGCTCGGCCAAGACCTACGCCAACTCGGTCCAGGCATACGTGCACGTCAAG	6bp sub, 3bp del	gRNA1	DLVVINWD-VLGPLLQSTINASIIHILKYLTGSAKTYANSVQAYVHVKDVALAHVLVLETPSASGRYLCAESVLHRGDVVEILAKFFPEYNVPTKCSDEVNPRVKPYKFSNQKLKDLGLQFTPVKQCLYETVKSLQEKGHLPVPPPPEDSVRIQG*	2aa sub,1aa del	7/95aa	no	no
3rd batch KOEgrCCR1	Sequenced Clones	Edited Clones	Subclones (x/y)	Genotyping	Edition Types	Edited Position	Amino Acid (aa) Alternation (181-336aa (end))	aa Alternation	aa Modification Position/in Highly Conserved Region (x/95 aa)	Premature Stop Position/in Highly Conserved Region (x/95 aa)	Premature Stop Codon Position/Total aa
CCR1_31	8	3	3/8	AACCCTGTGCTCGTGCTTGGACCGCTCCTTCAGTCGACGATCAATGCGAGCATCATCCACATCCTCAAGTACTTGACTGGCTCAGCCAAGAC-TACGCCAACTCGGTCCAGGCATACGTGCACGTCAAG	1bp del	gRNA2	DLVVINPVLVLGPLLQSTINASIIHILKYLTGSAKTPTRSRHTCTSRTSRLPTSLSWRPHPPQAAICAPRASSTVAMWWKSLPSSSLSITYRPSALMR*	shift	37/95aa	no	279/336aa
CCR1_32	8	7	6/8	AACCCCGTGCTCGTGCTTGGACCGCTCCTTCAGTCGACGATCAATGCGAGCATCATCCACATCCTCAAGTACTTGACTGGCTCGGCC------TACGCCAACTCGGTCCAGGCATACGTGCACGTCAAG	6bp del	gRNA2	DLVVINPVLVLGPLLQSTINASIIHILKYLTGSA--YANSVQAYVHVKDVALAHVLVLETPSASGRYLCAESVLHRGDVVEILAKFFPEYNVPTKCSDEVNPRVKPYKFSNQKLKDLGLQFTPVKQCLYETVKSLQEKGHLPVPPPPEDSVRIQG*	2aa del	35/95aa	no	no
			1/8	AACCCTGTGCTCGTGCTTGGACCGCTCCTTCAGTCGACGATCAATGCGAGCATCATCCACATCCTCAAGTACTTGACTGGCTCAGCCAAGAC-TACGCCAACTCGGTCCAGGCATACGTGCACGTCAAG	1bp del	gRNA2	DLVVINPVLVLGPLLQSTINASIIHILKYLTGSAKTPTRSRHTCTSRTSRLPTSLSWRPHPPQAAICAPRASSTVAMWWKSLPSSSLSITYRPSALMR*	shift	37/95aa	no	279/336aa
CCR1_33	8	1	1/8	AACCCTGTGCTCGTGCTTGGACCGCTCCTTCAGTCGACGATCAATGCGAGCATCATCCACATCCTCAAGTACTTGACTGGCTCAGCCAAGAC-TACGCCAACTCGGTCCAGGCATACGTGCACGTCAAG	1bp del	gRNA2	DLVVINPVLVLGPLLQSTINASIIHILKYLTGSAKTPTRSRHTCTSRTSRLPTSLSWRPHPPQAAICAPRASSTVAMWWKSLPSSSLSITYRPSALMR*	shift	37/95aa	no	279/336aa
CCR1_34	7	4	4/7	AACCCTGT----------------------------------------------------------------------------------------------------CAGGCATACGTGCACGTCAAG	100bp del	gRNA1&2	DLVVINPVRHTCTSRTSRLPTSLSWRPHPPQAAICAPRASSTVAMWWKSLPSSSLSITYRPSALMR*	shift	9/95aa	67/95aa	247/336aa
CCR1_35	8	3	2/8	AACCCTGTGCTCGTGCTTGGACCGCTCCTTCAGTCGACGATCAATGCGAGCATCATCCACATCCTCAAGTACTTGACTGGCTCAGCCAAGAC-TACGCCAACTCGGTCCAGGCATACGTGCACGTCAAG	1bp del	gRNA2	DLVVINPVLVLGPLLQSTINASIIHILKYLTGSAKTTPTRSRHTCTSRTSRLPTSLSWRPHPPQAAICAPRASSTVAMWWKSLPSSSLSITYRPSALMR*	shift	37/95aa	no	279/336aa
			1/8	AACCCCGTGCTCGTGCTTGGACCGCTCCTTCAGTCGACGATCAATGCGAGCATCATCCACATCCTCAAGTACTTGACTGGCTCGGCCAAGAA---CGCCAACTCGGTCCAGGCATACGTGCACGTCAAG	1bp sub,3bp del	gRNA2	DLVVINPVLVLGPLLQSTINASIIHILKYLTGSAK-NANSVQAYVHVKDVALAHVLVLETPSASGRYLCAESVLHRGDVVEILAKFFPEYNVPTKCSDEVNPRVKPYKFSNQKLKDLGLQFTPVKQCLYETVKSLQEKGHLPVPPPPEDSVRIQG*	1aa sub,1aa del	36/95aa	no	no
1st batch KOEgrCCR1	Sequenced Clones	Edited Clones	Subclones (x/y)	Genotyping	Edition Types	Edited Position	Amino Acid (aa) Alternation (181-336aa (end))	aa Alternation	aa Modification Position/in Highly Conserved Region (x/95 aa)	Premature Stop Position/in Highly Conserved Region (x/95 aa)	Premature Stop Codon Position/Total aa
WT (Cas9)_control 1	9	0	7/9	AACCCCGTGCTCGTGCTTGGACCGCTCCTTCAGTCGACGATCAATGCGAGCATCATCCACATCCTCAAGTACTTGACTGGCTCGGCCAAGACCTACGCCAACTCGGTCCAGGCATACGTGCACGTCAAG	WT	no	DLVVINPVLVLGPLLQSTINASIIHILKYLTGSAKTYANSVQAYVHVKDVALAHVLVLETPSASGRYLCAESVLHRGDVVEILAKFFPEYNVPTKCSDEVNPRVKPYKFSNQKLKDLGLQFTPVKQCLYETVKSLQEKGHLPVPPPPEDSVRIQG*	no	no	no	no
			2/9	AACCCTGTGCTCGTGCTTGGACCGCTCCTTCAGTCGACGATCAATGCGAGCATCATCCACATCCTCAAGTACTTGACTGGCTCAGCCAAGACCTACGCCAACTCGGTCCAGGCATACGTGCACGTCAAG	WT	no	DLVVINPVLVLGPLLQSTINASIIHILKYLTGSAKTYANSVQAYVHVKDVALAHVLVLETPSASGRYLCAESVLHRGDVVEILAKFFPEYNVPTKCSDEVNPRVKPYKFSNQKLKDLGLQFTPVKQCLYETVKSLQEKGHLPVPPPPEDSVRIQG*	no	no	no	no
WT (Cas9)_control 2	4	0	4/4	AACCCCGTGCTCGTGCTTGGACCGCTCCTTCAGTCGACGATCAATGCGAGCATCATCCACATCCTCAAGTACTTGACTGGCTCGGCCAAGACCTACGCCAACTCGGTCCAGGCATACGTGCACGTCAAG	WT	no	DLVVINPVLVLGPLLQSTINASIIHILKYLTGSAKTYANSVQAYVHVKDVALAHVLVLETPSASGRYLCAESVLHRGDVVEILAKFFPEYNVPTKCSDEVNPRVKPYKFSNQKLKDLGLQFTPVKQCLYETVKSLQEKGHLPVPPPPEDSVRIQG*	no	no	no	no
WT (Cas9)_control 3	1	0	1/1	AACCCCGTGCTCGTGCTTGGACCGCTCCTTCAGTCGACGATCAATGCGAGCATCATCCACATCCTCAAGTACTTGACTGGCTCGGCCAAGACCTACGCCAACTCGGTCCAGGCATACGTGCACGTCAAG	WT	no	DLVVINPVLVLGPLLQSTINASIIHILKYLTGSAKTYANSVQAYVHVKDVALAHVLVLETPSASGRYLCAESVLHRGDVVEILAKFFPEYNVPTKCSDEVNPRVKPYKFSNQKLKDLGLQFTPVKQCLYETVKSLQEKGHLPVPPPPEDSVRIQG*	no	no	no	no
WT (Cas9)_control 4	1	0	1/1	AACCCCGTGCTCGTGCTTGGACCGCTCCTTCAGTCGACGATCAATGCGAGCATCATCCACATCCTCAAGTACTTGACTGGCTCGGCCAAGACCTACGCCAACTCGGTCCAGGCATACGTGCACGTCAAG	WT	no	DLVVINPVLVLGPLLQSTINASIIHILKYLTGSAKTYANSVQAYVHVKDVALAHVLVLETPSASGRYLCAESVLHRGDVVEILAKFFPEYNVPTKCSDEVNPRVKPYKFSNQKLKDLGLQFTPVKQCLYETVKSLQEKGHLPVPPPPEDSVRIQG*	no	no	no	no
WT (Cas9)_control 5	1	0	1/1	AACCCTGTGCTCGTGCTTGGACCGCTCCTTCAGTCGACGATCAATGCGAGCATCATCCACATCCTCAAGTACTTGACTGGCTCAGCCAAGACCTACGCCAACTCGGTCCAGGCATACGTGCACGTCAAG	WT	no	DLVVINPVLVLGPLLQSTINASIIHILKYLTGSAKTYANSVQAYVHVKDVALAHVLVLETPSASGRYLCAESVLHRGDVVEILAKFFPEYNVPTKCSDEVNPRVKPYKFSNQKLKDLGLQFTPVKQCLYETVKSLQEKGHLPVPPPPEDSVRIQG*	no	no	no	no
2nd batch KOEgrCCR1	Sequenced Clones	Edited Clones	Subclones (x/y)	Genotyping	Edition Types	Edited Position	Amino Acid (aa) Alternation (181-336aa (end))	aa Alternation	aa Modification Position/in Highly Conserved Region (x/95 aa)	Premature Stop Position/in Highly Conserved Region (x/95 aa)	Premature Stop Codon Position/Total aa
WT (Cas9)_control 2*	no	no	no	AACCCTGTGCTCGTGCTTGGACCGCTCCTTCAGTCGACGATCAATGCGAGCATCATCCACATCCTCAAGTACTTGACTGGCTCGGCCAAGACCTACGCCAACTCGGTCCAGGCATACGTGCACGTCAAG	WT	no	DLVVINPVLVLGPLLQSTINASIIHILKYLTGSAKTYANSVQAYVHVKDVALAHVLVLETPSASGRYLCAESVLHRGDVVEILAKFFPEYNVPTKCSDEVNPRVKPYKFSNQKLKDLGLQFTPVKQCLYETVKSLQEKGHLPVPPPPEDSVRIQG*	no	no	no	no
3rd batch KOEgrCCR1	Sequenced Clones	Edited Clones	Subclones (x/y)	Genotyping	Edition Types	Edited Position	Amino Acid (aa) Alternation (181-336aa (end))	aa Alternation	aa Modification Position/in Highly Conserved Region (x/95 aa)	Premature Stop Position/in Highly Conserved Region (x/95 aa)	Premature Stop Codon Position/Total aa
WT (Cas9)_control 1	6	0	1/6	AACCCTGTGCTCGTGCTTGGACCGCTCCTTCAGTCGACGATCAATGCGAGCATCATCCACATCCTCAAGTACTTGACTGGCTCGGCCAAGACCTACGCCAACTCGGTCCAGGCATACGTGCACGTCAAG	WT	no	DLVVINPVLVLGPLLQSTINASIIHILKYLTGSAKTYANSVQAYVHVKDVALAHVLVLETPSASGRYLCAESVLHRGDVVEILAKFFPEYNVPTKCSDEVNPRVKPYKFSNQKLKDLGLQFTPVKQCLYETVKSLQEKGHLPVPPPPEDSVRIQG*	no	no	no	no
			2/6	AACCCTGTGCTCGTGCTTGGACCGCTCCTTCAGTCGACGATCAATGCGAGCATCATCCACATCCTCAAGTACTTGACTGGCTCAGCCAAGACCTACGCCAACTCGGTCCAGGCATACGTGCACGTCAAG	WT	no	DLVVINPVLVLGPLLQSTINASIIHILKYLTGSAKTYANSVQAYVHVKDVALAHVLVLETPSASGRYLCAESVLHRGDVVEILAKFFPEYNVPTKCSDEVNPRVKPYKFSNQKLKDLGLQFTPVKQCLYETVKSLQEKGHLPVPPPPEDSVRIQG*	no	no	no	no
			3/6	AACCCCGTGCTCGTGCTTGGACCGCTCCTTCAGTCGACGATCAATGCGAGCATCATCCACATCCTCAAGTACTTGACTGGCTCGGCCAAGACCTACGCCAACTCGGTCCAGGCATACGTGCACGTCAAG	WT	no	DLVVINPVLVLGPLLQSTINASIIHILKYLTGSAKTYANSVQAYVHVKDVALAHVLVLETPSASGRYLCAESVLHRGDVVEILAKFFPEYNVPTKCSDEVNPRVKPYKFSNQKLKDLGLQFTPVKQCLYETVKSLQEKGHLPVPPPPEDSVRIQG*	no	no	no	no
WT (Cas9)_control 2	3	0	2/3	AACCCTGTGCTCGTGCTTGGACCGCTCCTTCAGTCGACGATCAATGCGAGCATCATCCACATCCTCAAGTACTTGACTGGCTCGGCCAAGACCTACGCCAACTCGGTCCAGGCATACGTGCACGTCAAG	WT	no	DLVVINPVLVLGPLLQSTINASIIHILKYLTGSAKTYANSVQAYVHVKDVALAHVLVLETPSASGRYLCAESVLHRGDVVEILAKFFPEYNVPTKCSDEVNPRVKPYKFSNQKLKDLGLQFTPVKQCLYETVKSLQEKGHLPVPPPPEDSVRIQG*	no	no	no	no
			1/3	AACCCCGTGCTCGTGCTTGGACCGCTCCTTCAGTCGACGATCAATGCGAGCATCATCCACATCCTCAAGTACTTGACTGGCTCGGCCAAGACCTACGCCAACTCGGTCCAGGCATACGTGCACGTCAAG	WT	no	DLVVINPVLVLGPLLQSTINASIIHILKYLTGSAKTYANSVQAYVHVKDVALAHVLVLETPSASGRYLCAESVLHRGDVVEILAKFFPEYNVPTKCSDEVNPRVKPYKFSNQKLKDLGLQFTPVKQCLYETVKSLQEKGHLPVPPPPEDSVRIQG*	no	no	no	no
WT (Cas9)_control 1*	no	no	no	AACCCTGTGCTCGTGCTTGGACCGCTCCTTCAGTCGACGATCAATGCGAGCATCATCCACATCCTCAAGTACTTGACTGGCTCAGCCAAGACCTACGCCAACTCGGTCCAGGCATACGTGCACGTCAAG	WT	no	DLVVINPVLVLGPLLQSTINASIIHILKYLTGSAKTYANSVQAYVHVKDVALAHVLVLETPSASGRYLCAESVLHRGDVVEILAKFFPEYNVPTKCSDEVNPRVKPYKFSNQKLKDLGLQFTPVKQCLYETVKSLQEKGHLPVPPPPEDSVRIQG*	no	no	no	no
WT (Cas9)_control 3*	no	no	no	AACCCCGTGCTCGTGCTTGGACCGCTCCTTCAGTCGACGATCAATGCGAGCATCATCCACATCCTCAAGTACTTGACTGGCTCGGCCAAGACCTACGCCAACTCGGTCCAGGCATACGTGCACGTCAAG	WT	no	DLVVINPVLVLGPLLQSTINASIIHILKYLTGSAKTYANSVQAYVHVKDVALAHVLVLETPSASGRYLCAESVLHRGDVVEILAKFFPEYNVPTKCSDEVNPRVKPYKFSNQKLKDLGLQFTPVKQCLYETVKSLQEKGHLPVPPPPEDSVRIQG*	no	no	no	no
WT (Cas9)_control 4*	no	no	no	AACCCCGTGCTCGTGCTTGGACCGCTCCTTCAGTCGACGATCAATGCGAGCATCATCCACATCCTCAAGTACTTGACTGGCTCGGCCAAGACCTACGCCAACTCGGTCCAGGCATACGTGCACGTCAAG	WT	no	DLVVINPVLVLGPLLQSTINASIIHILKYLTGSAKTYANSVQAYVHVKDVALAHVLVLETPSASGRYLCAESVLHRGDVVEILAKFFPEYNVPTKCSDEVNPRVKPYKFSNQKLKDLGLQFTPVKQCLYETVKSLQEKGHLPVPPPPEDSVRIQG*	no	no	no	no
*results from PCR amplicon directly sequencing. For each mutated allele of transgenic root, the table showed gene indels and aa modifications. Abbreviation 'sub' means bases or aa substitution, 'del' means deletion, and 'ins' means insertion. There are 95aa in highly conserved region (181-276aa). The 'shift' means reading frame shift. The underlined and bold characters are sgRNA sequences and cor…

## Sheet: S2_3batch
Table S2. The edition rate decrease along the transgenic plants age
Transformation batch	Transgenic roots age (days)	Total subclone (N)	Edited subclone (N)	Edition rate
3rd	54	26	21	0.808
2nd	73	39	18	0.462
1st	153	213	50	0.235
1The batch 1 had 15 transgenic plants, batch two had 5 transgenic plants and batch 3 had 4 transgenic plants.

## Sheet: S3_Mortality
Table S3. Mortality during the transfert from in vitro culture to hydroponic culture
transformants	In vitro culutre (N)	hydroponic cultrue survival (N)	dead after transfert (N)	Mortality
CCR1	49	20	29	0.592
Control	11	8	3	0.273

## Sheet: S4_KOIAA9A
Table S4. Details of mutations detected in EgrIAA9A transgenic roots and control
KOEgrIAA9A	Sequenced Clones	Edited Clones	Subclones (x/y)	Genotyping	Edition Types	Edited Position	Amino Acid (aa) Alternation (0-53aa)	aa Alternation	aa Modification Position/Total aa	Premature Stop Codon Position/Total aa
IAA9A_1	9	9	8/9	ATGTCTCCACCACTTCTGG—------------------------------------------------------------------------CTTGGGGTTGAAGGAGCGAAACTATCTGGGTTTGTCTGACTGTTCTTCAGTTGATAGTTCTGCA	73bp del	gRNA1&2	MSPPLLAWG*	shift	6/223aa	10/223aa
			1/9	ATGTCTCCACCACTTCTGGGTGTGGAGGAAGGGGGTGGCAATACCTCTACAGTAGCCACCTCACCCTCCATAGATGGCGCCTCTCAT------TTGGGGTTGAAGGAGCGAAACTATCTGGGTTTGTCTGACTGTTCTTCAGTTGATAGTTCTGCA	6bp del	gRNA2	MSPPLLGVEEGGGNTSTVATSPSIDGASH--LGLKERNYLGLSDCSSVDSSAV	2aa del	30/223aa	no
IAA9A_3	10	10	9/10	ATGTCTTTCAAGTCTGATGTCTCCTCATTGCTACTGTGTGGAGGAAGGGGGTGGCAATACCTCTACAGTAGCCACCTCACCCTCCATAGATGGCGCCTCTCATGACT-CTTGGGGTTGAAGGAGCGAAACTATCTGGGTTTGTCTGACTGTTCTTCAGTTGATAGTTCTGCA	7bp sub,16bp ins,1bp del	gRNA1&2	MSFKSDVSSLLLCGGRGWQYLYSSHLTLHRWRLS*	shift	3/223aa	35/223aa
			1/10	ATGTCTCCACCAC--------------------------AATACCTCTACAGTAGCCACCTCACCCTCCATAGATGGCGCCTCTCATGACTG-------TTGAAGGAGCGAAACTATCTGGGTTTGTCTGACTGTTCTTCAGTTGATAGTTCTGCA	33bp del	gRNA1&2	MSPPQYLYSSHLTLHRWRLS*	premature stop codon	5/223aa	21/223aa
IAA9A_4	10	10	6/10	ATGTCTCCACCACTTCTGG–------------------------------------------------------------------------CTTGGGGTTGAAGGAGCGAAACTATCTGGGTTTGTCTGACTGTTCTTCAGTTGATAGTTCTGCA	73bp del	gRNA1&2	MSPPLLAWG*	shift	7/223aa	10/223aa
			4/10	ATGTCTCCACCACTTCTGGGGTGTGGAGGAAGGGGGTGGCAATACCTCTACAGTAGCCACCTCACCCTCCATAGATGGCGCCTCTCATGAC--CTTGGGGTTGAAGGAGCGAAACTATCTGGGTTTGTCTGACTGTTCTTCAGTTGATAGTTCTGCA	1bp ins,2bp del	gRNA1&2	MSPPLLGCGGRGWQYLYSSHLTLHRWRLS*	shift	8/223aa	30/223aa
IAA9A_5	3	2	1/3	ATGTCTCCACCACTTCTGGGTGTGGAGGAAGGGGGTGGCAATACCTCTACAGTAGCCACCTCACCCTCCATAGATGGCGCCTCTCATGACTGCTTGGGGTTGAAGGAGCGAAACTATCTGGGTTTGTCTGACTGTTCTTCAGTTGATAGTTCTGCA	WT	no	MSPPLLGVEEGGGNTSTVATSPSIDGASHDCLGLKERNYLGLSDCSSVDSSAV	WT	no	no
			2/3	ATGTCTCCACCACTTCTGG-TGTGGAGGAAGGGGGTGGCAATACCTCTACAGTAGCCACCTCACCCTCCATAGATGGCGCCTCTCATGACTGCTTGGGGTTGAAGGAGCGAAACTATCTGGGTTTGTCTGACTGTTCTTCAGTTGATAGTTCTGCA	1bp del	gRNA1	MSPPLLVWRKGVAIPLQ*	shift	7/223aa	18/223aa
IAA9A_7	8	8	4/8	ATGTCTCCACCACTTCTGG-------------------------------------------------------------------------CTTGGGGTTGAAGGAGCGAAACTATCTGGGTTTGTCTGACTGTTCTTCAGTTGATAGTTCTGCA	73bp del	gRNA1&2	MSPPLLAWG*	shift	6/223aa	10/223aa
			3/8	ATGTCTCCACCACTTCTGGAGACATCAGACTTGGGGTTGAAATACCTCTACAGTAGGCAATACCTCTACAGTAGCCACCTCACCCTCCATAGATGGCGCCTCTCATGAC--CTTGGGGTTGAAGGAGCGAAACTATCTGGGTTTGTCTGACTGTTCTTCAGTTGATAGTTCTGCA	19bp ins,9bp sub, 2bp del	gRNA1&2	MSPPLLETSDLGLKYLYSRQYLYSSHLTLHRWRLS*	shift	7/223aa	36/223aa
			1/8	ATGTCTCCACCACTTCTGG-TGTGGAGGAAGGGGGTGGCAATACCTCTACAGTAGCCACCTCACCCTCCATAGATGGCGCCTCTCATGACT-CTTGGGGTTGAAGGAGCGAAACTATCTGGGTTTGTCTGACTGTTCTTCAGTTGATAGTTCTGCA	2bp del	gRNA1&2	MSPPLLVWRKGVAIPLQ*	shift	7/223aa	18/223aa
IAA9A_8	10	10	5/10	ATGTCTCCACCACTTCTG——TGTGGAGGAAGGGGGTGGCAATACCTCTACAGTAGCCACCTCACCCTCCATAGATGGCGCCTCTCATGACT-CTTGGGGTTGAAGGAGCGAAACTATCTGGGTTTGTCTGACTGTTCTTCAGTTGATAGTTCTGCA	3bp del	gRNA1&2	MSPPLLCGGRGWQYLYSSHLTLHRWRLS*	premature stop codon	7/223aa	29/223aa
			4/10	ATGTCTCCACCACTTCTGG-TGTGGAGGAAGGGGGTGGCAATACCTCTACAGTAGCCACCTCACCCTCCATAGATGGCGCCTCTCATGACTGCTTGGGGTTGAAGGAGCGAAACTATCTGGGTTTGTCTGACTGTTCTTCAGTTGATAGTTCTGCA	1bp del	gRNA1	MSPPLLVWRKGVAIPLQ*	shift	7/223aa	18/223aa
			1/10	ATGTCTCCACCACTTCTGGGTGTGGAGGAAGGGGGTGGCAATACCTCTACAGTAGCCACCTCACCCTCCATAGATGGCGCCTCTCATG—---CTTGGGGTTGAAGGAGCGAAACTATCTGGGTTTGTCTGACTGTTCTTCAGTTGATAGTTCTGCA	4bp del	gRNA2	MSPPLLGVEEGGGNTSTVATSPSIDGASHAWG*	shift	30/223aa	33/223aa
IAA9A_9	10	10	9/10	------------------------------------------------ACAGTAGCCACCTCACCCTCCATAGATGGCGCCTCTCATGACTGTCTTGGGGTTGAAGGAGCGAAACTATCTGGGTTTGTCTGACTGTTCTTCAGTTGATAGTTCTGCA	116bp del,1bp ins	gRNA1&2	no ATG	no start codon
			1/10	ATGTCTCCACCACTTCT—----------------------------------------------------------------------------TGGGGTTGAAGGAGCGAAACTATCTGGGTTTGTCTGACTGTTCTTCAGTTGATAGTTCTGCA	77bp del	gRNA1&2	MSPPLLGVEGAKLSGFV*	shift	10/223aa	18/223aa
IAA9A_10	6	0	6/6	ATGTCTCCACCACTTCTGGGTGTGGAGGAAGGGGGTGGCAATACCTCTACAGTAGCCACCTCACCCTCCATAGATGGCGCCTCTCATGACTGCTTGGGGTTGAAGGAGCGAAACTATCTGGGTTTGTCTGACTGTTCTTCAGTTGATAGTTCTGCA	WT	no	MSPPLLGVEEGGGNTSTVATSPSIDGASHDCLGLKERNYLGLSDCSSVDSSAV	WT	no	no
IAA9A_11	3	3	2/3	ATGTCTCCACCACTTCTG—-—-TGGAGGAAGGGGGTGGCAATACCTCTACAGTAGCCACCTCACCCTCCATAGATGGCGCCTCTCATGACT—--TGGGGTTGAAGGAGCGAAACTATCTGGGTTTGTCTGACTGTTCTTCAGTTGATAGTTCTGCA	7bp del	gRNA1&2	MSPPLLWRKGVAIPLQ*	shift	7/223aa	17/223aa
			1/3	---------------------GTGGAGGAAGGGGGTGGCAATACCTCTACAGTAGCCACCTCACCCTCCATAGATGGCGCCTCTCATGATTGCTTGGGGTTGAAGGAGCGAAACTATCTGGGTTTGTCTGACTGTTCTTCAGTTGATAGTTCTGCA	24bp del,1bp sub	gRNA1&2	no ATG	no start codon
IAA9A_12	9	9	5/9	ATGTCTCCACCACTTCTGG-TGTGGAGGAAGGGGGTGGCAATACCTCTACAGTAGCCACCTCACCCTCCATAGATGGCGCCTCTC—------—TTGGGGTTGAAGGAGCGAAACTATCTGGGTTTGTCTGACTGTTCTTCAGTTGATAGTTCTGCA	9bp del	gRNA1&2	MSPPLLVWRKGVAIPLQ*	premature stop codon	7/223aa	18/223aa
			2/9	ATGTCTCCACCACTTCTGG-TGTGGAGGAAGGGGGTGGCAATACCTCTACAGTAGCCACCTCACCCTCCATAGATGGCGCCTCTCATGACT---TGGGGTTGAAGGAGCGAAACTATCTGGGTTTGTCTGACTGTTCTTCAGTTGATAGTTCTGCA	4bp del	gRNA1&2	MSPPLLVWRKGVAIPLQ*	shift	7/223aa	18/223aa
			1/9	ATGTCTCCACCACTTCTGGGTGTGGAGGAAGGGGGTGGCAATACCTCTACAGTAGCCACCTCACCCTCCATAGATGGCGCCTCTCATGACT-CTTGGGGTTGAAGGAGCGAAACTATCTGGGTTTGTCTGACTGTTCTTCAGTTGATAGTTCTGCA	1bp del	gRNA2	MSPPLLGVEEGGGNTSTVATSPSIDGASHDSWG*	shift	31/223aa	34/223aa
			1/9	ATGTCTCCACCACTTCTGG-TGTGGAGGAAGGGGGTGGCAATACCTCTACAGTAGCCACCTCACCCTCCATAGATGGCGCCTCTCATGACTGCTTGGGGTTGAAGGAGCGAAACTATCTGGGTTTGTCTGACTGTTCTTCAGTTGATAGTTCTGCA	1bp del	gRNA1	MSPPLLVWRKGVAIPLQ*	shift	7/223aa	18/223aa
IAA9A_13	7	7	1/7	ATGTCTCCACCACTTCTGG-TGTGGAGGAAGGGGGTGGCAATACCTCTACAGTAGCCACCTCACCCTCCATAGATGGCGCCTCTCATGACTGCTTGGGGTTGAAGGAGCGAAACTATCTGGGTTTGTCTGACTGTTCTTCAGTTGATAGTTCTGCA	1bp del	gRNA1	MSPPLLVWRKGVAIPLQ*	shift	7/223aa	18/223aa
			6/7	ATGTCTCCACCACTTCTGG-------------------------------------------------------------------------CTTGGGGTTGAAGGAGCGAAACTATCTGGGTTTGTCTGACTGTTCTTCAGTTGATAGTTCTGCA	73bp del	gRNA1&2	MSPPLLAWG*	shift	6/223aa	10/223aa
IAA9A_15	4	4	2/4	ATGTCTCCACCACTTCTGG-------------------------------------------------------------------------CTTGGGGTTGAAGGAGCGAAACTATCTGGGTTTGTCTGACTGTTCTTCAGTTGATAGTTCTGCA	73bp del	gRNA1&2	MSPPLLAWG*	shift	7/223aa	10/223aa
			2/4	ATGTCTCCACCACTTCTGG—TGTGGAGGAAGGGGGTGGCAATACCTCTACAGTAGCCACCTCACCCTCCATAGATGGCGCCTCTCATGACTGTCTTGGGGTTGAAGGAGCGAAACTATCTGGGTTTGTCTGACTGTTCTTCAGTTGATAGTTCTGCA	1bp del,1bp ins	gRNA1&2	MSPPLLVWRKGVAIPLQ*	shift	7/223aa	18/223aa
IAA9A_20	6	6	4/6	ATGTCTCCACCACTTCTGG-TGTGGAGGAAGGGGGTGGCAATACCTCTACAGTAGCCACCTCACCCTCCATAGATGGCGCCTCTCATGACT-CTTGGGGTTGAAGGAGCGAAACTATCTGGGTTTGTCTGACTGTTCTTCAGTTGATAGTTCTGCA	2bp del	gRNA1&2	MSPPLLVWRKGVAIPLQ*	shift	7/223aa	18/223aa
			1/6	ATGTCTCCACCACTTCTGGGGTGTGGAGGAAGGGGGTGGCAATACCTCTACAGTAGCCACCTCACCCTCCATAGATGGCGCCTCTCATGACTGCTTGGGGTTGAAGGAGCGAAACTATCTGGGTTTGTCTGACTGTTCTTCAGTTGATAGTTCTGCA	1bp ins	gRNA1	MSPPLLGCGGRGWQYLYSSHLTLHRWRLS*	shift	8/223aa	30/223aa
			1/6	ATGTCTCCACCACTTCTGGGTGTGGAGGAAGGGGGTGGCAATACCTCTACAGTAGCCACCTCACCCTCCATAGATGGCGCCTCTCATGATTGCTTGGGGTTGAAGGAGCGAAACTATCTGGGTTTGTCTGACTGTTCTTCAGTTGATAGTTCTGCA	1bp sub	gRNA2	MSPPLLGVEEGGGNTSTVATSPSIDGASHDCLGLKERNYLGLSDCSSVDSSAV	WT	no	no
	95	88
KOEgrIAA9A	Sequenced Clones	Edited Clones	Subclones (x/y)	Genotyping	Edition Types	Edited Position	Amino Acid (aa) Alternation (0-53aa)	aa Alternation	aa Modification Position/Total aa	Premature Stop Codon Position/Total aa
WT (Cas9)_control 3	9	0	9/9	ATGTCTCCACCACTTCTGGGTGTGGAGGAAGGGGGTGGCAATACCTCTACAGTAGCCACCTCACCCTCCATAGATGGCGCCTCTCATGACTGCTTGGGGTTGAAGGAGCGAAACTATCTGGGTTTGTCTGACTGTTCTTCAGTTGATAGTTCTGCA	WT	no	MSPPLLGVEEGGGNTSTVATSPSIDGASHDCLGLKERNYLGLSDCSSVDSSAV	no	no	no
WT (Cas9)_control 3*	no	no	no	ATGTCTCCACCACTTCTGGGTGTGGAGGAAGGGGGTGGCAATACCTCTACAGTAGCCACCTCACCCTCCATAGATGGCGCCTCTCATGACTGCTTGGGGTTGAAGGAGCGAAACTATCTGGGTTTGTCTGACTGTTCTTCAGTTGATAGTTCTGCA	WT	no	MSPPLLGVEEGGGNTSTVATSPSIDGASHDCLGLKERNYLGLSDCSSVDSSAV	no	no	no
WT (Cas9)_control 9*	no	no	no	ATGTCTCCACCACTTCTGGGTGTGGAGGAAGGGGGTGGCAATACCTCTACAGTAGCCACCTCACCCTCCATAGATGGCGCCTCTCATGACTGCTTGGGGTTGAAGGAGCGAAACTATCTGGGTTTGTCTGACTGTTCTTCAGTTGATAGTTCTGCA	WT	no	MSPPLLGVEEGGGNTSTVATSPSIDGASHDCLGLKERNYLGLSDCSSVDSSAV	no	no	no
*results from PCR amplicon directly sequencing. For each mutated allele of transgenic root, the table showed gene indels and aa modifications. Abbreviation 'sub' means bases or aa substitution, 'del' means deletion, and 'ins' means insertion. The 'shift' means reading frame shift. There are 53aa selected from ATG for comparison. The underlined and bold characters are sgRNA sequences and correspon…

## Sheet: S5_KOIAA9A-DSD vs sub
Table S5. The edition type comparison of KOEgrIAA9A transgenic plants between DSDecode and sub-cloning methods
Edition types	DSDecode Genotyping	Allele	Edited Position	KO_EgrIAA9A	Edited Position	Sequenced clones	Sbuclones (x/y)	Sub-cloning Genotyping	Edition types
73bp del	ATGTCTCCACCACTTCTGG---73bp---CTTGGGGTTGAAGGA	Allele 1	gR1&2	IAA9A_1	gR1&2	9	8/9	ATGTCTCCACCACTTCTGG—------------------------------------------------------------------------CTTGGGGTTGAAGGAGCGAAACTATCTGGGTTTGTCTGACTGTTCTTCAGTTGATAGTTCTGCA	73bp del
	monozygous mutation				gR2		1/9	ATGTCTCCACCACTTCTGGGTGTGGAGGAAGGGGGTGGCAATACCTCTACAGTAGCCACCTCACCCTCCATAGATGGCGCCTCTCAT------TTGGGGTTGAAGGAGCGAAACTATCTGGGTTTGTCTGACTGTTCTTCAGTTGATAGTTCTGCA	6bp del
1bp del	ATGTCTCCACCACTTCTGG-TGTGGAGGAAGGGGG	Allele 1	gR1	IAA9A_3	gR1&2	10	9/10	ATGTCTTTCAAGTCTGATGTCTCCTCATTGCTACTGTGTGGAGGAAGGGGGTGGCAATACCTCTACAGTAGCCACCTCACCCTCCATAGATGGCGCCTCTCATGACT-CTTGGGGTTGAAGGAGCGAAACTATCTGGGTTTGTCTGACTGTTCTTCAGTTGATAGTTCTGCA	7bp sub,16bp ins,1bp del
	monozygous mutation				gR1&2		1/10	ATGTCTCCACCAC--------------------------AATACCTCTACAGTAGCCACCTCACCCTCCATAGATGGCGCCTCTCATGACTG-------TTGAAGGAGCGAAACTATCTGGGTTTGTCTGACTGTTCTTCAGTTGATAGTTCTGCA	33bp del
WT	ATGTCTCCACCACTTCTGGGTGTGGAGGAAGGGG	Allele 1	no	IAA9A_5	WT	3	1/3	ATGTCTCCACCACTTCTGGGTGTGGAGGAAGGGGGTGGCAATACCTCTACAGTAGCCACCTCACCCTCCATAGATGGCGCCTCTCATGACTGCTTGGGGTTGAAGGAGCGAAACTATCTGGGTTTGTCTGACTGTTCTTCAGTTGATAGTTCTGCA	WT
1bp del	ATGTCTCCACCACTTCTGG-TGTGGAGGAAGGGG	Allele 2	gR1		gR1		2/3	ATGTCTCCACCACTTCTGG-TGTGGAGGAAGGGGGTGGCAATACCTCTACAGTAGCCACCTCACCCTCCATAGATGGCGCCTCTCATGACTGCTTGGGGTTGAAGGAGCGAAACTATCTGGGTTTGTCTGACTGTTCTTCAGTTGATAGTTCTGCA	1bp del
1bp del	ATGTCTCCACCACTTCTGG-TGTGGAGGAAGGGG	Allele 1	gR1	IAA9A_8	gR1&2	10	5/10	ATGTCTCCACCACTTCTG——TGTGGAGGAAGGGGGTGGCAATACCTCTACAGTAGCCACCTCACCCTCCATAGATGGCGCCTCTCATGACT-CTTGGGGTTGAAGGAGCGAAACTATCTGGGTTTGTCTGACTGTTCTTCAGTTGATAGTTCTGCA	3bp del
2bp del	ATGTCTCCACCACTTCTG--TGTGGAGAAAGGGG	Allele 2	gR1		gR1		4/10	ATGTCTCCACCACTTCTGG-TGTGGAGGAAGGGGGTGGCAATACCTCTACAGTAGCCACCTCACCCTCCATAGATGGCGCCTCTCATGACTGCTTGGGGTTGAAGGAGCGAAACTATCTGGGTTTGTCTGACTGTTCTTCAGTTGATAGTTCTGCA	1bp del
					gR2		1/10	ATGTCTCCACCACTTCTGGGTGTGGAGGAAGGGGGTGGCAATACCTCTACAGTAGCCACCTCACCCTCCATAGATGGCGCCTCTCATG—---CTTGGGGTTGAAGGAGCGAAACTATCTGGGTTTGTCTGACTGTTCTTCAGTTGATAGTTCTGCA	4bp del
	No mutation, a wild-type sequence			IAA9A_10	WT	6	6/6	ATGTCTCCACCACTTCTGGGTGTGGAGGAAGGGGGTGGCAATACCTCTACAGTAGCCACCTCACCCTCCATAGATGGCGCCTCTCATGACTGCTTGGGGTTGAAGGAGCGAAACTATCTGGGTTTGTCTGACTGTTCTTCAGTTGATAGTTCTGCA	WT
WT	ATGTCTCCACCACTTCTGGGTGTGGAGGAAGGGG	Allele 1	no	IAA9A_11	gR1&2	3	2/3	ATGTCTCCACCACTTCTG—-—-TGGAGGAAGGGGGTGGCAATACCTCTACAGTAGCCACCTCACCCTCCATAGATGGCGCCTCTCATGACT—--TGGGGTTGAAGGAGCGAAACTATCTGGGTTTGTCTGACTGTTCTTCAGTTGATAGTTCTGCA	7bp del
1bp sub,1bp del	ATGTCTCCACCACTTCTGGGTGGGGAGG-AGGGG	Allele 2	gR1		gR1&2		1/3	---------------------GTGGAGGAAGGGGGTGGCAATACCTCTACAGTAGCCACCTCACCCTCCATAGATGGCGCCTCTCATGATTGCTTGGGGTTGAAGGAGCGAAACTATCTGGGTTTGTCTGACTGTTCTTCAGTTGATAGTTCTGCA	24bp del,1bp sub
WT	ATGTCTCCACCACTTCTGGGTGTGGAGGAAGGGG	Allele 1	no	IAA9A_12	gR1&2	9	5/9	ATGTCTCCACCACTTCTGG-TGTGGAGGAAGGGGGTGGCAATACCTCTACAGTAGCCACCTCACCCTCCATAGATGGCGCCTCTC—------—TTGGGGTTGAAGGAGCGAAACTATCTGGGTTTGTCTGACTGTTCTTCAGTTGATAGTTCTGCA	9bp del
1bp del	ATGTCTCCACCACTTCTGG-TGTGGAGGAAGGGG	Allele 2	gR1		gR1&2		2/9	ATGTCTCCACCACTTCTGG-TGTGGAGGAAGGGGGTGGCAATACCTCTACAGTAGCCACCTCACCCTCCATAGATGGCGCCTCTCATGACT---TGGGGTTGAAGGAGCGAAACTATCTGGGTTTGTCTGACTGTTCTTCAGTTGATAGTTCTGCA	4bp del
					gR2		1/9	ATGTCTCCACCACTTCTGGGTGTGGAGGAAGGGGGTGGCAATACCTCTACAGTAGCCACCTCACCCTCCATAGATGGCGCCTCTCATGACT-CTTGGGGTTGAAGGAGCGAAACTATCTGGGTTTGTCTGACTGTTCTTCAGTTGATAGTTCTGCA	1bp del
					gR1		1/9	ATGTCTCCACCACTTCTGG-TGTGGAGGAAGGGGGTGGCAATACCTCTACAGTAGCCACCTCACCCTCCATAGATGGCGCCTCTCATGACTGCTTGGGGTTGAAGGAGCGAAACTATCTGGGTTTGTCTGACTGTTCTTCAGTTGATAGTTCTGCA	1bp del
1bp del	ATGTCTCCACCACTTCTGG-TGTGGAGGAAGGGGG	Allele 1	gR1	IAA9A_15	gR1&2	4	2/4	ATGTCTCCACCACTTCTGG-------------------------------------------------------------------------CTTGGGGTTGAAGGAGCGAAACTATCTGGGTTTGTCTGACTGTTCTTCAGTTGATAGTTCTGCA	73bp del
73bp del	ATGTCTCCACCACTTCTGG---73bp---CTTGGGGTTGAAGGA	Allele 2	gR1&2		gR1&2		2/4	ATGTCTCCACCACTTCTGG—TGTGGAGGAAGGGGGTGGCAATACCTCTACAGTAGCCACCTCACCCTCCATAGATGGCGCCTCTCATGACTGTCTTGGGGTTGAAGGAGCGAAACTATCTGGGTTTGTCTGACTGTTCTTCAGTTGATAGTTCTGCA	1bp del,1bp ins
1bp del	ATGTCTCCACCACTTCTGG-TGTGGAGGAAGGGGG	Allele 1	gR1	IAA9A_20	gR1&2	6	4/6	ATGTCTCCACCACTTCTGG-TGTGGAGGAAGGGGGTGGCAATACCTCTACAGTAGCCACCTCACCCTCCATAGATGGCGCCTCTCATGACT-CTTGGGGTTGAAGGAGCGAAACTATCTGGGTTTGTCTGACTGTTCTTCAGTTGATAGTTCTGCA	2bp del
	monozygous mutation				gR1		1/6	ATGTCTCCACCACTTCTGGGGTGTGGAGGAAGGGGGTGGCAATACCTCTACAGTAGCCACCTCACCCTCCATAGATGGCGCCTCTCATGACTGCTTGGGGTTGAAGGAGCGAAACTATCTGGGTTTGTCTGACTGTTCTTCAGTTGATAGTTCTGCA	1bp ins
					gR2		1/6	ATGTCTCCACCACTTCTGGGTGTGGAGGAAGGGGGTGGCAATACCTCTACAGTAGCCACCTCACCCTCCATAGATGGCGCCTCTCATGATTGCTTGGGGTTGAAGGAGCGAAACTATCTGGGTTTGTCTGACTGTTCTTCAGTTGATAGTTCTGCA	1bp sub
Among 13 PCR amplicons direct sequencing, nine PCR amplicons were successfully treated by DsDecode. Lines highly lighted in green indicate the same results obtained from two methods; Lines highly lighted in yellow indicate different edited types were obtained from two methods; Lines no highlighting with color indicate the partial same edited type obtained from two methods. Abbreviation 'sub' mean…

## Sheet: S6_FT-IR
Table S6: Wave numbers from FT-IR absorption spectra discriminating between controls and CCR1-edited lines and their related compounds.
n°	WN (cm-1)	Meaning Bound	Related compound	References
1	815	C-H bending of S units	Lignin	[33]
	870	?	?
	950	?	?
2	1030	C-O primary alcohol	Lignin	[33]
3	1086	C-O deformation,secondary alcohol and aliphatic ether	Lignin	[33]
4	1100	C-O stretch, C-H stretch	Pectin	[34]
5	1115	Aromatic C-H deformation in S ring	Lignin	[35]
6	1140	C-H stretch in G ring	Lignin	[36,37]
7	1275	Aryl ring C=O Stretch, Guaiacyl units	Lignin	[38,39]
8	1320	CH in-plane bending / Cellulose	Cellulose	[40]
9	1330	Aryl ring breathing with C-O stretch, Syringyl units	Lignin	[38]
10	1360-1380	Phenolic OH and aliphatic C-H in methyl groups	Lignin	[35,41]
11	1410	COO- symmetric strech / Pectin ester group	Pectin	[34]
12	1425	O-CH3, C-H deformation, phenolic compounds	Lignin	[33]
13	1460	C-H deformation, asymetric	Lignin	[33]
	1490	?	?
14	1510	Aryl ring strecth, phenolic compounds	Lignin	[33]
15	1595	Aryl ring strecth, phenolic compounds	Lignin	[38]
16	1640	C=O stretch Conjugated carbonyl	Lignin	[42]
17	1670	Ring-conjugated C=O stretch of coniferaldehyde/sinapaldehyde	Lignin	[41]
18	1708	Non-conjugated carbonyl	Lignin	[41]
19	1710-1730	C=O stretch Non-conjugated carbonyl	Hemicellulose	[33,43]
20	1735	C=O stretch Non-conjugated ketone, carboxyl and ester groups	Lignin	[41]
	1770	?	?
	2040	?	?
	2060	?	?
21	2850	C-H stretch O-CH3 group	Liginin	[41]
22	2880	C-H stretch methyl and methylene groups	Liginin	[41]
23	2945	C-H stretch methyl and methylene groups	Liginin	[41]
24	3440	O-H stretch, H-bonded	Lignin	[41]
We identified wave numbers involved in differences between controls and CCR1-edited lines absorption spectra, based on PLS-DA loadings contribution to PC1 and PC2 axis (see Figure 2 and Supplementary Figure S1). The wave numbers listed in this table are the most discriminant (top 50% among the highest contribution). Numbers 1 to 24 represents chemical bounds related to secondary cell wall structu…

## Sheet:  S7_sgRNA
Table S7. The selected sgRNAs sequences designed using CRISPOR (http://crispor.tefor.net/)
sgRNA of target gene	Position Strand	Guide Sequence + PAM+ Restriction Enzymes	Specificity Score1	Predicted Efficiency2	Out-of-Frame score3	Off-targets for 0-1-2-3-4 mismatches+ next to PAM 4	Genome Browser links to matches sorted by CFD off-target score5
EgrCCR1 (Eucgr.J03114)
CCR1_gRNA1	582 / rev		85	56	44	0 - 0 - 0 - 2 - 43	4:scaffold_11 2.01 Mbp
		GCGGTCCAAGCACGAGCACA GGG				0 - 0 - 0 - 0 - 2	4:scaffold_8 68.16 Mbp
		Enzymes: Alw21I, Tru1I					3:scaffold_6 3.22 Mbp
						45 off-targets
CCR1_gRNA2	666 / rev		97	38	46	0 - 0 - 0 - 2 - 26	4:scaffold_8 10.92 Mbp
		GACCGAGTTGGCGTAGGTCT TGG				0 - 0 - 0 - 0 - 0	3:scaffold_3 71.35 Mbp
		Enzymes: BshFI, NmeAIII, AcoI					4:scaffold_2 61.86 Mbp
						28 off-targets
EgrIAA9A (Eucgr.H02407)
IAA9A_gRNA1	23 / fw		98	45	63	0 - 0 - 0 - 1 - 12	4:scaffold_540 9.82 Kbp
		GTCTCCACCACTTCTGGGTG TGG				0 - 0 - 0 - 0 - 0	4:scaffold_1 11.89 Mbp
		Enzymes: BslI					4:scaffold_7 10.33 Mbp
						13 off-targets	show all...
IAA9A_gRNA2	96 / fw		99	38	69	0 - 0 - 1 - 0 - 2	2:scaffold_4 14.05 Mbp
		GGCGCCTCTCATGACTGCTT GGG				0 - 0 - 1 - 0 - 0	4:scaffold_8 71.33 Mbp
							4:scaffold_8 9.98 Mbp
						3 off-targets
1. Specificity score: The specificity score ranges from 0-100 and measures the uniqueness of a guide in the genome [66]. The higher the specificity score, the lower are off-target effects in the genome (we recommend values >50, where possible). 2. Predicted efficiency score: It is a prediction of how well this target may be cut by its RNA guide sequence. It ranges from 0-100 with 100 being the be…

## Sheet: S8 sgPrimers 
Table S8. The primers and sgRNA scaffold used for generating sgRNA intermediary vectors
Primers to generate sgRNA intermediary vectors1	sequence 5' - 3'
CCR1_gRNA1_F	tgtggtctcaATTGCGGTCCAAGCACGAGCACAgttttagagctagaaatagcaag
CCR1_gRNA2_F	tgtggtctcaATTGACCGAGTTGGCGTAGGTCTgttttagagctagaaatagcaag
IAA9A_gRNA1_F	tgtggtctcaATTGTCTCCACCACTTCTGGGTGgttttagagctagaaatagcaag
IAA9A_gRNA2_F	tgtggtctcaATTGGCGCCTCTCATGACTGCTTgttttagagctagaaatagcaag
Rreverse primer	tgtggtctca AGCG TAATGCCAACTTTGTAC
sgRNA scaffold2	tgtggtctcaATTGNNNNNNNNNNNNNNNNNNNGTTTTAGAGCTAGAAATAGCAAGTTAAAATAAGGCTAGTCCGTTATCAACTTGAAAAAGTGGCACCGAGTCGGTGCTTTTTTTCTAGACCCAGCTTTCTTGTACAAAGTTGGCATTACGCTtgagaccaca
1. Design the forward sgRNA primer as following: tgtggtctca ATTG NNNN NNNNN NNNNN NNNNN gttttagagctagaaatagcaag (BsaI site is in blue, the 20 bp guide sequence is in red)
2. Amplify an sgRNA using a pair of primers and pICH86966::AtU6p::sgRNA_PDS construct (Addgene plasmid 46966) as a template. The resulting PCR product will be as following (sequence in bold belongs to primers).

## Sheet: S9 primers used for CRISPR
Table S9. The primers used in CRISPR/Cas9 system, the primer names, sequences and the specific uses
Primer name	Primer sequence (5’ to 3’)	Use(s)
gRNA_R	tgtggtctcaAGCGTAATGCCAACTTTGTAC	Clone PCR product within sgRNA
Cas9_F	ACAAGAAGTACTCCATTGGGCTCGA	Verify Cas9 sequence
Cas9_R	GCTTGACAAGCTCACACCTTCCTCTTCT	Verify Cas9 sequence
DsRed-seq-F	CGGTTCTTTCATACTGCTCAACGAT	Verify DsRed sequence
CCR1_gRNA1_F	tgtggtctcaATTGCGGTCCAAGCACGAGCACAgttttagagctagaaatagcaag	EgrCCR1 sgRNA1
CCR1_gRNA2_F	tgtggtctcaATTGACCGAGTTGGCGTAGGTCTgttttagagctagaaatagcaag	EgrCCR1 sgRNA2
IAA9A_gRNA1_F	tgtggtctcaATTGTCTCCACCACTTCTGGGTGgttttagagctagaaatagcaag	EgrIAA9A sgRNA1
IAA9_gRNA2_F	tgtggtctcaATTGGCGCCTCTCATGACTGCTTgttttagagctagaaatagcaag	EgrIAA9A sgRNA2
L2_gRNA_seq_R	TCGGTCACATGTGCATCCTCTC	Amplify and sequence sgRNA in level 2 acceptor
L2_Terminator_F	GCATGACGTTATTTATGAGATGGGT	Amplify and sequence sgRNA in level 2 acceptor
pICSL4723_seq_F	GTGGTGTAAACAAATTGACGC	Primer on LB, Verify acceptor sequence
pICSL4723_seq_R	GGATAAACCTTTTCACGCCC	Primer on RB, Verify acceptor sequence
Level 1_seq_F	CTGGTGGCAGGATATATTGTGGTG	Amplify and sequence AtU6 promoter and sgRNA in level 1
Level 1_seq_R	GAACCCTGTGGTTGGCATGCACATAC	Amplify and sequence AtU6 promoter and sgRNA in level 1
CCR1_edit check_NCBI_F	TTTGGTCCCGCAGAACTGGT	Amplify and sequence clones; Editing event genotyping
CCR1_edit check_NCBI_R	CGCTTGGACCACAGCTTGAGTA	Amplify and sequence clones; Editing event genotyping
nested primer CCR1_R	GCGGGTCATAGCGAAAGAGT	Sequence PCR products; Editing event genotyping
IAA9A_edit check_NCBI F	AGATGCAGTGTTGCTTTGCG	Amplify and sequence clones; Editing event genotyping
IAA9A_edit check_NCBI R	TGAGTTGACGCTTGGTCTCC	Amplify and sequence clones; Editing event genotyping
nested primer IAA9A_F	TGTTGCCAGTTGTAGCGTTG	Sequence PCR products; Editing event genotyping

## Sheet: most prevalent editing types
Table Sxx. The most prevalent editing types and aa modifications screened by sub-cloning in KOEgrCCR1 and KOEgrIAA9A
CCR1 Subclones (x/y)	Genotyping	Edition Types	Edited Position	Amino Acid (aa) Alternation (181-336aa (end))	aa Alternation	aa Modification Position/in Highly Conserved Region (x/95 aa)	Premature Stop Position/in Highly Conserved Region (x/95 aa)	Premature Stop Codon Position/Total aa
14/89	AACCCTGTGC—---------------------------------------------------------------------------------CTACGCCAACTCGGTCCAGGCATACGTGCACGTCAAG	82bp del	gRNA1&2	DLVVINPVPTPTRSRHTCTSRTSRLPTSLSWRPHPPQAAICAPRASSTVAMWWKSLPSSSLSITYRPSALMR*	shift	9/95aa	73/95aa	253/336aa
11/89	AACCCTGTGCTCGTGCTTGGACCGCTCCTTCAGTCGACGATCAATGCGAGCATCATCCACATCCTCAAGTACTTGACTGGCTCGGCCAAGAC-TACGCCAACTCGGTCCAGGCATACGTGCACGTCAAG	1bp del	gRNA2	DLVVINPVLVLGPLLQSTINASIIHILKYLTGSAKTPTRSRHTCTSRTSRLPTSLSWRPHPPQAAICAPRASSTVAMWWKSLPSSSLSITYRPSALMR*	shift	37/95aa	no	279/336aa
IAA9A Subclones (x/y)	Genotyping	Edition Types	Edited Position	Amino Acid (aa) Alternation (0-53aa)	aa Alternation	aa Modification Position/Total aa	Premature Stop Position/Total aa
26/88	ATGTCTCCACCACTTCTGG—------------------------------------------------------------------------CTTGGGGTTGAAGGAGCGAAACTATCTGGGTTTGTCTGACTGTTCTTCAGTTGATAGTTCTGCA	73bp del	gRNA1&2	MSPPLLAWG*	shift	6/223aa	10/223aa
8/88	ATGTCTCCACCACTTCTGG-TGTGGAGGAAGGGGGTGGCAATACCTCTACAGTAGCCACCTCACCCTCCATAGATGGCGCCTCTCATGACTGCTTGGGGTTGAAGGAGCGAAACTATCTGGGTTTGTCTGACTGTTCTTCAGTTGATAGTTCTGCA	1bp del	gRNA1	MSPPLLVWRKGVAIPLQ*	shift	7/223aa	18/223aa

[truncated: 3 more sheets: FTIR samples detail, S3_DsD, Sheet9]
